# Supplementary material for: Magnitude and determinants of stunting among children under five years of age in Ethiopia: a systematic review and meta-analysis
Source: Front Pediatr. 2025 Jun 9;13:1499921. doi: 10.3389/fped.2025.1499921 (PMC12183166; doi:10.3389/fped.2025.1499921)
Supplement: Supplementary file 1 [file Datasheet1.zip]

Archive with 7 entries (7 files):
- S7_fig.pdf.tiff
- S1_Fig.pdf.tiff
- S2_fig.pdf.tiff
- S3_fig.pdf.tiff
- S4_fig.pdf.tiff
- S5_fig.pdf.tiff
- S6_fig.pdf.tiff
